# Supplementary material for: Benzoxazine Monomers and Polymers Based on 3,3′-Dichloro-4,4′-Diaminodiphenylmethane: Synthesis and Characterization
Source: Polymers (Basel). 2021 Apr 28;13(9):1421. doi: 10.3390/polym13091421 (PMC8125557; doi:10.3390/polym13091421)
Supplement: Supplementary file 1 [file polymers-13-01421-s001.zip]

Archive with 1 entries (1 files):
- polymers-1064227-supplementary.pdf
